# Supplementary material for: Phosphorus’s Ameliorative Effect on High Level Bacterial Protein-Induced Metabolic Disorders: Alleviating Oxidative Stress and Lipid Dysregulation in Procambarus clarkii
Source: Antioxidants (Basel). 2025 Dec 24;15(1):28. doi: 10.3390/antiox15010028 (PMC12837147; doi:10.3390/antiox15010028)
Supplement: Supplementary file 1 [file antioxidants-15-00028-s001.zip]

Archive with 1 entries (1 files):
- antioxidants-4037850-supplementary.pdf
